# Supplementary material for: High-Intensity Focused Ultrasound Decreases Subcutaneous Fat Tissue Thickness by Increasing Apoptosis and Autophagy
Source: Biomolecules. 2023 Feb 18;13(2):392. doi: 10.3390/biom13020392 (PMC9953651; doi:10.3390/biom13020392)
Supplement: Supplementary file 1 [file biomolecules-13-00392-s001.zip]

Archive with 1 entries (1 files):
- biomolecules-2225705-supplementary.pdf
